# Supplementary material for: Identification and Validation of Three-Gene Signature in Lung Squamous Cell Carcinoma by Integrated Transcriptome and Methylation Analysis
Source: J Oncol. 2022 Sep 23;2022:9688040. doi: 10.1155/2022/9688040 (PMC9525794; doi:10.1155/2022/9688040)
Supplement: Supplementary Materials — Figure S1. The heatmap for the DEGs between LUSC and paracancerous tissues. LUSC, Lung squamous cell carcinoma. Table SI. List of DNAm-driven genes in LUSC. [file 9688040.f1.zip]

Archive with 3 entries (3 files):
- Figure S1.jpg
- Supplementary materials.docx
- Table S1.docx
